# Supplementary material for: Influence of Extrudate-Based Textural Properties on Pellet Molding Quality
Source: Pharmaceuticals (Basel). 2023 Oct 23;16(10):1505. doi: 10.3390/ph16101505 (PMC10610123; doi:10.3390/ph16101505)
Supplement: Supplementary file 1 [file pharmaceuticals-16-01505-s001.zip]

Archive with 1 entries (1 files):
- pharmaceuticals-2636072-supplementary.pdf
